# Supplementary material for: Cyclosporines Antagonize the Antiviral Activity of IFITMProteins by Redistributing Them toward the Golgi Apparatus
Source: Biomolecules. 2023 Jun 3;13(6):937. doi: 10.3390/biom13060937 (PMC10296495; doi:10.3390/biom13060937)
Supplement: Supplementary file 1 [file biomolecules-13-00937-s001.zip]

Archive with 1 entries (1 files):
- biomolecules-2430342-supplementary.pdf
